# Supplementary material for: Genetic variations in anti-diabetic drug targets and COPD risk: evidence from mendelian randomization
Source: BMC Pulm Med. 2024 May 15;24:240. doi: 10.1186/s12890-024-02959-1 (PMC11094874; doi:10.1186/s12890-024-02959-1)
Supplement: Supplementary file 1 — Supplementary Material 1. [file 12890_2024_2959_MOESM1_ESM.xlsx]

## Sheet: catalog
Catalogs
Table S1. Detailed information of data sources
Table S2. Genetic instruments selection
Table S3. Information of genetic instrumental variants associated with HbAc1 located within 100 kb windows from gene SLC5A2, PPARG ,KCNJ11 or GLP1R.
Table S4. SMR association between expression of gene PPARG, KCNJ11, GLP1R, INSR, SLC5A2 or DPP4 and HbA1c.
Table S5. Relationships between HbA1c mediated by genes GLP1R, KCNJ11, PPARG and SLC5A2 with T2DM.
Table S6 Genetic Correlation Estimates for HbA1c and COPD or lung function by LDSC regression analysis
Table S7. SMR association between expression of gene HMGCR, PCSK9, CETP, LPL or NPC1L1 and OSA/lung function.
Table S8. MR association between HbAc1 mediated by gene PPARG, KCNJ11, SLC5A2 or GLP1R and COPD ,lung function.
Table S9. Summary of colocalization analysis results
Table S10. Association between eQTL top SNP of DPP4 or KCNJ11 with expression of other nearby genes (p<0.05).
Table S11. SMR association between expression of genes adjactent to DPP4 or KCNJ11 and outcome phenotype.

## Sheet: Table 1
Table S1. Detailed information of data sources
phenotype	Resource	Ref.pubmed	GWAS ID (MRC-IEU)	Ancestry	Participants	Web Source
eQTL	eQTLGen Consortium	35886906	NA	Predominantly European	Whole blood: 31684	https://www.eqtlgen.org/cis-eqtls.html
COPD	GBMI Consortium	36777996	NA	European	81568 cases and 1310798 controls	https://pubmed.ncbi.nlm.nih.gov/36777996/
FEV1	Nick Shrine et al.	30804560	ebi-a-GCST007432	European	321,047 individuals	https://gwas.mrcieu.ac.uk/datasets/ebi-a-GCST007432/
FVC	Nick Shrine et al.	30804560	ebi-a-GCST007429	European	321,047 individuals	https://gwas.mrcieu.ac.uk/datasets/ebi-a-GCST007429/
FEV1/FVC	Nick Shrine et al.	30804560	ebi-a-GCST007431	European	321,047 individuals	https://gwas.mrcieu.ac.uk/datasets/ebi-a-GCST007431/
HbA1c	UKB Consortium	NA	ukb-d-30750_irnt	Predominantly European(95.5%)	344,182 individuals	https://gwas.mrcieu.ac.uk/datasets/ukb-d-30750_irnt/
Type 2 Diabetes	DIAGRAM Consortium	30297969	NA	European	74124 cases and 824006 controls	https://pubmed.ncbi.nlm.nih.gov/30297969/

## Sheet: Table 2
Table S2. Genetic instruments selection
Gene	Gene region (GRCh38/hg38)	Probe	Genetic instruments
			Genetic variants associated with mRNA expression levels (eQTLs)	Genetic variants associated with HbA1c level
PPARG	chr3:12,287,368-12,434,356	ENSG00000132170	1127 cis-eQTLs (MAF> 1%) in blood for PPARG gene (p < 5E-08), top SNP: rs11734408	23 SNPs (MAF>1% ) in low linkage disequilibrium (r2 < 0.30), associated with HbA1c (p < 5E-08), located within ± 100kb windows from PPARG region.
KCNJ11	chr11:17,365,172-17,389,346	ENSG00000187486	330 cis-eQTLs (MAF> 1%) in blood for KCNJ11 gene (p < 5E-08), top SNP: rs2074310	3 SNPs(MAF>1%)in low linkage disequilibrium (r2 ＜0.30),associated with HbA1c (p<5.0E-08), located within ± 100kb windows from KCNJ11 region
GLP1R	chr6:39,048,781-39,091,303	ENSG00000112164	134 cis-eQTLs (MAF> 1%) in blood for GLP1R gene (p < 5E-08), top SNP: rs9283907	3 SNPs(MAF>1%)in low linkage disequilibrium (r2 ＜0.30),associated with GLP1R (p<5.0E-08), located within ± 100kb windows from HMGCR region
INSR	chr19:7,112,255-7,294,414	ENSG00000171105	101 cis-eQTLs (MAF> 1%) in blood for INSR gene (p < 5E-08), top SNP: rs4640294	NA
SLC5A2	chr16:31,483,002-31,490,860	ENSG00000140675	13 cis-eQTLs (MAF> 1%) in blood for SLC5A2 gene (p < 5E-08), top SNP: rs6565236	4 SNPs(MAF>1%)in low linkage disequilibrium (r2 ＜0.30),associated with SLC5A2 (p<5.0E-08), located within ± 100kb windows from HMGCR region
DPP4	chr2:161,992,245-162,074,394	ENSG00000197635	165 cis-eQTLs (MAF> 1%) in blood for DPP4 gene (p < 5E-08), top SNP: rs13015258	NA

## Sheet: Table 3
Table S3. Information of genetic instrumental variants associated with HbAc1 located within 100 kb windows from gene SLC5A2, PPARG ,KCNJ11 or GLP1R.
SNP	Chromosome	Base pair	Effect allele	Other allele	Effect allele frequency	beta	se	p value	F-statistic
SLC5A2
rs8050500	16	31404571	C	T	0.44602	-0.026632	0.0023132	1.14578e-30	132.55
rs45625038	16	31418975	T	C	0.029611	0.041313	0.0067976	1.2211e-09	36.9371
rs28692853	16	31573030	A	C	0.50742	-0.014549	0.0023054	2.7817e-10	39.8266
rs28675289	16	31463252	T	C	0.044444	-0.03816	0.0056504	1.44544e-11	45.6098
PPARG
rs62242087	3	12302208	T	C	0.075986	0.024921	0.0043723	1.20091e-08	32.4871
rs2960420	3	12314512	G	C	0.34962	0.017775	0.0024198	2.05069e-13	53.9586
rs113303080	3	12464984	A	G	0.033912	-0.041799	0.006447	8.97222e-11	42.0355
rs310747	3	12259545	G	T	0.62423	-0.022201	0.0023859	1.3499e-20	86.5846
rs9826367	3	12294202	G	A	0.44872	-0.037227	0.0023124	2.72521e-58	259.173
rs6778400	3	12486249	G	A	0.088619	-0.02277	0.0041312	3.55828e-08	30.379
rs71624937	3	12489868	A	G	0.28301	-0.018528	0.0025702	5.65979e-13	51.9665
rs111973309	3	12561138	A	G	0.10067	-0.028689	0.0038346	7.35529e-14	55.9746
rs2920500	3	12323413	A	G	0.52765	0.019095	0.0023129	1.516e-16	68.1594
rs6763925	3	12515602	C	T	0.29468	-0.023875	0.0025301	3.87614e-21	89.0454
rs112496224	3	12301915	T	C	0.039141	-0.044218	0.0059927	1.60361e-13	54.4444
rs10602803	3	12490232	A	G	0.4237	0.025966	0.002337	1.12021e-28	123.45
rs11917039	3	12506675	C	G	0.16866	-0.023936	0.0030852	8.63177e-15	60.1917
rs9862177	3	12519202	T	C	0.50403	-0.01467	0.0023024	1.87521e-10	40.5974
rs4135247	3	12396588	A	G	0.56639	-0.034431	0.0023289	1.91999e-49	218.574
rs1152002	3	12471871	T	C	0.48752	-0.0158	0.0023478	1.70412e-11	45.2889
rs58691354	3	12497594	T	C	0.15545	0.025903	0.0031993	5.67545e-16	65.5526
rs310750	3	12273674	G	T	0.89755	-0.030019	0.0038056	3.07539e-15	62.2223
rs75262919	3	12419366	T	C	0.085025	-0.027051	0.0041111	4.70977e-11	43.2963
rs3105363	3	12471070	G	A	0.22814	0.029535	0.0028365	2.19381e-25	108.42
rs4135268	3	12437237	G	C	0.088338	0.02703	0.0040439	2.32595e-11	44.6777
rs2938388	3	12437978	G	A	0.65883	0.033046	0.002425	2.82748e-42	185.701
rs2921186	3	12385469	T	C	0.14835	0.024668	0.0032714	4.69678e-14	56.8592
KCNJ11
rs757110	11	17418477	A	C	0.64072	-0.022128	0.0023955	2.54273e-20	85.3281
rs61880293	11	17376498	C	T	0.080752	0.024503	0.0043245	1.46349e-08	32.1046
rs2883548	11	17377754	G	A	0.32074	-0.015126	0.0024651	8.47208e-10	37.6512
GLP1R
rs9462476	6	39070998	G	A	0.32456	-0.013699	0.0024636	2.69092e-08	30.9198
rs10305518	6	39055012	G	T	0.056804	0.028924	0.0049979	7.1649e-09	33.492
rs113120569	6	39037302	A	G	0.16856	0.01767	0.0030789	9.52555e-09	32.9368

## Sheet: Table 4
Table S4. SMR association between expression of gene PPARG, KCNJ11, GLP1R, INSR, SLC5A2 or DPP4 and HbA1c
Exposure	top SNP	beta	se	OR	95%CI	p value	Tissue
PPARG	rs1152007	0.0375868	0.015871	1.038	(1.007, 1.070)	0.0178716	Blood
KCNJ11	rs2074310	0.138312	0.0186496	1.148	(1.109, 1.189)	1.20394e-13	Blood
GLP1R	rs9283907	-0.0923511	0.0340185	0.912	(0.854, 0.974)	0.00663303	Blood
INSR	rs2860179	-0.0742336	0.0355042	0.928	(0.868, 0.992)	0.0365424	Blood
SLC5A2	rs6565236	-0.191533	0.0550084	0.826	(0.738, 0.923)	0.000497877	Blood
DPP4	rs12469968	0.0507359	0.0232905	1.052	(1.005, 1.101)	0.0293767	Blood

## Sheet: Table 5
Table S5. Relationships between HbA1c mediated by genes GLP1R, KCNJ11, PPARG and SLC5A2 with T2DM
Drug targets	Exposure	Outcome	Method	NSNP	OR	95%CI	p value
Glucagon-like peptide 1 receptor	GLP1R	T2DM	Wald ratio	1	1.09205	(1.03, 1.16)	0.00512391
ATP-sensitive potassium channel	KCNJ11		Inverse variance weighted	2	1.10143	(1.06, 1.15)	3.8781e-06
Peroxisome proliferator–activated receptor gamma	PPARG		Inverse variance weighted	15	1.02594	(1.00, 1.05)	0.0177457
			MR Egger	15	1.13449	(1.07, 1.21)	0.00173
			Weighted median	15	1.03932	(1.02, 1.06)	0.000159333
			Weighted mode	15	1.04106	(1.01, 1.07)	0.0262253
Sodium/ glucose cotransporter 2	SLC5A2		Inverse variance weighted	4	1.04865	(1.03, 1.07)	1.47276e-05
			MR Egger	4	1.0173	(0.96, 1.08)	0.643579
			Weighted median	4	1.05021	(1.02, 1.08)	0.000198693
			Weighted mode	4	1.05088	(1.02, 1.08)	0.0504925

## Sheet: Table 6
Table S6 Genetic Correlation Estimates for HbA1c and COPD or lung function by LDSC regression analysis
Blood glucose trait	Phenotype	Genetic correlation(rg)	rg (SE)	P
HbA1c	COPD	0.204837	0.0281641	3.51613e-13
HbA1c	FEV1	-0.117908	0.02232	1.27364e-07
HbA1c	FEV1/FVC	0.0221772	0.0221371	0.316435
HbA1c	FVC	-0.134294	0.0226144	2.878e-09
Phenotype	Heritability (h² )	h² (SE)	h² (Z)	h² (P)
HbA1c	0.172623	0.0131261	13.1512	1.67595e-39
COPD	0.0113426	0.000734685	15.4387	8.98865e-54
FEV1	0.195909	0.00828527	23.6454	1.31514e-123
FEV1/FVC	0.189187	0.0103539	18.272	1.38194e-74
FVC	0.190881	0.00750046	25.4492	7.20776e-143

## Sheet: Table 7
Table S7. SMR association between expression of gene HMGCR, PCSK9, CETP, LPL or NPC1L1 and OSA/lung function
Gene	Gene region (GRCh38/hg38)		Probe	top eQTL SNP	SNP Chromosome	SNP position	Effect allele	Other allele	Effect allele frequency	GWAS association					eQTL association						SMR association						HEIDI Test
										Outcome	beta	se	p-value		Tissue	beta	se	p-value	F-statistic		beta	se	p-value	95%CL	OR		p-value	Number of SNPs
PPARG	chr3:12,287,368-12,434,356		ENSG00000132170	rs1152007	3	12487547	G	C	0.491071	COPD	-0.0063278	0.0071899	0.3788		Blood	0.156302	0.00831652	8.42414e-79	353.22		-0.0404844	0.0460504	0.379329	(0.877, 1.055)	0.961		0.0622115	14
				rs1152007	3	12487547	G	C	0.491071	FEVE1	-0.000152841	0.00185487	0.93		Blood	0.156302	0.00831652	8.42414e-79	353.22		-0.000977855	0.0118673	0.934329	(0.976, 1.023)	0.999		0.0446254	13
				rs1152007	3	12487547	G	C	0.491071	FVC	-0.0004	0.0025	0.879		Blood	0.156302	0.00831652	8.42414e-79	353.22		-0.00255914	0.0159952	0.872886	(0.967, 1.028)	0.997		0.00952243	13
				rs1152007	3	12487547	G	C	0.491071	FEVE1/FVC	0.003	0.0025	0.234		Blood	0.156302	0.00831652	8.42414e-79	353.22		0.0191936	0.0160272	0.231088	(0.988, 1.051)	1.019		0.372266	13
KCNJ11	chr11:17,365,172-17,389,346		ENSG00000187486	rs4148646	11	17415190	C	G	0.34127	COPD	-0.022084	0.0068819	0.001332		Blood	0.154323	0.0121766	8.26133e-37	160.624		-0.143102	0.0460013	0.00186563	(0.791, 0.952)	0.867		0.719165	19
				rs2074310	11	17421886	T	C	0.303571	FEVE1	0.00234417	0.00181145	0.2		Blood	0.157188	0.012183	4.37435e-38	166.468		0.0149132	0.0115819	0.197877	(0.991, 1.040)	1.015		0.0442473	16
				rs2074310	11	17421886	T	C	0.303571	FVC	-0.0017	0.0024	0.496		Blood	0.157188	0.012183	4.37435e-38	166.468		-0.0108151	0.0152913	0.4794	(0.960, 1.019)	0.989		0.826297	17
				rs2074310	11	17421886	T	C	0.303571	FEVE1/FVC	0.0002	0.0025	0.921		Blood	0.157188	0.012183	4.37435e-38	166.468		0.00127236	0.0159048	0.936238	(0.970, 1.033)	1.001		0.426692	17
GLP1R	chr6:39,048,781-39,091,303		ENSG00000112164	rs9283907	6	39026703	A	G	0.105159	COPD	0.0038459	0.0094522	0.6841		Blood	0.101336	0.0115312	1.5225e-18	77.2287		0.0379519	0.0933756	0.684417	(0.863, 1.251)	1.039		0.375365	7
				rs9283907	6	39026703	A	G	0.105159	FEVE1	0.00084586	0.0024662	0.73		Blood	0.101336	0.0115312	1.5225e-18	77.2287		0.00834707	0.0243554	0.731809	(0.961, 1.058)	1.008		0.55544	10
				rs9283907	6	39026703	A	G	0.105159	FVC	0.0017	0.0033	0.616		Blood	0.101336	0.0115312	1.5225e-18	77.2287		0.0167759	0.0326208	0.607064	(0.953, 1.086)	1.017		0.440055	10
				rs9283907	6	39026703	A	G	0.105159	FEVE1/FVC	0.0007	0.0034	0.831		Blood	0.101336	0.0115312	1.5225e-18	77.2287		0.0069077	0.0335609	0.836927	(0.941, 1.079)	1.007		0.726903	10
INSR	chr19:7,112,255-7,294,414		ENSG00000171105	rs61418702	19	7185145	G	T	0.0406746	COPD	0.022177	0.011738	0.05886		Blood	0.115881	0.0138032	4.651e-17	70.4798		0.191378	0.103827	0.065295	(0.991, 1.479)	1.211		0.986886	20
				rs2860179	19	7184275	T	C	0.094246	FEVE1	0.00338367	0.00301651	0.26		Blood	0.115729	0.0137697	4.29321e-17	70.6375		0.0292378	0.0262964	0.266199	(0.978, 1.083)	1.029		0.617577	20
				rs2860179	19	7184275	T	C	0.094246	FVC	0.0025	0.0041	0.531001		Blood	0.115729	0.0137697	4.29321e-17	70.6375		0.0216022	0.0355206	0.543083	(0.952, 1.096)	1.022		0.752711	20
				rs2860179	19	7184275	T	C	0.094246	FEVE1/FVC	-0.0057	0.0041	0.163		Blood	0.115729	0.0137697	4.29321e-17	70.6375		-0.0492529	0.0359089	0.170186	(0.886, 1.022)	0.952		0.509218	20
SLC5A2	chr16:31,483,002-31,490,860		ENSG00000140675	rs6565236	16	31517648	T	A	0.12004	COPD	-0.00057901	0.0076443	0.9396		Blood	0.0565541	0.00925357	9.8637e-10	37.3516		-0.0102382	0.135178	0.939627	(0.767, 1.276)	0.99		0.282913	10
				rs6565236	16	31517648	T	A	0.12004	FEVE1	-0.000961619	0.00193264	0.62		Blood	0.0565541	0.00925357	9.8637e-10	37.3516		-0.0170035	0.0342864	0.619946	(0.919, 1.052)	0.983		0.824392	10
				rs6565236	16	31517648	T	A	0.12004	FVC	-0.0035	0.0026	0.175		Blood	0.0565541	0.00925357	9.8637e-10	37.3516		-0.0618876	0.0470757	0.188631	(0.860, 1.027)	0.94		0.165394	11
				rs6565236	16	31517648	T	A	0.12004	FEVE1/FVC	0.0038	0.0026	0.144		Blood	0.0565541	0.00925357	9.8637e-10	37.3516		0.0671923	0.04727	0.155184	(0.978, 1.168)	1.069		0.407676	11
DPP4	chr2:161,992,245-162,074,394		ENSG00000197635	rs12469968	2	162923917	G	A	0.625992	COPD	0.016575	0.0071408	0.02028		Blood	0.101845	0.00792446	8.38144e-38	165.173		0.162747	0.0712487	0.022359	(1.027, 1.349)	1.177		0.571179	8
				rs12469968	2	162923917	G	A	0.625992	FEVE1	0.000276393	0.00176018	0.88		Blood	0.101845	0.00792446	8.38144e-38	165.173		0.00271386	0.0172842	0.875234	(0.970, 1.037)	1.003		0.00293009	7
				rs12469968	2	162923917	G	A	0.625992	FVC	0.0021	0.0024	0.381		Blood	0.101845	0.00792446	8.38144e-38	165.173		0.0206195	0.0236197	0.382674	(0.975, 1.070)	1.021		0.0046859	7
				rs12469968	2	162923917	G	A	0.625992	FEVE1/FVC	0.0015	0.0024	0.541		Blood	0.101845	0.00792446	8.38144e-38	165.173		0.0147282	0.023593	0.532455	(0.968, 1.065)	1.015		0.293917	7

## Sheet: Table 8
Table S8. MR association between HbAc1 mediated by gene PPARG, KCNJ11, SLC5A2 or GLP1R and COPD ,lung function
Exposure	Outcome	Method	Number of SNPs	beta	se	p value	OR	95%CI
PPARG	COPD	Inverse variance weighted	19	0.0540026	0.0902498	0.549594	1.05549	(0.884,1.260)
		MR Egger	19	-0.348116	0.301437	0.264126	0.706017	(0.391,1.275)
		Weighted median	19	0.0739629	0.119498	0.535952	1.07677	(0.852,1.361)
		Weighted mode	19	-0.100511	0.218483	0.650996	0.904376	(0.589,1.388)
	FEV1	Inverse variance weighted	19	0.0697428	0.0279609	0.0126208	1.07223	(1.015,1.133)
		MR Egger	19	-0.0738987	0.0925856	0.435783	0.928766	(0.775,1.114)
		Weighted median	19	0.0609147	0.0279531	0.0293186	1.06281	(1.006,1.123)
		Weighted mode	19	0.071222	0.0320754	0.0394639	1.07382	(1.008,1.143)
	FVC	Inverse variance weighted	17	0.0197806	0.0371948	0.594857	1.01998	(0.948,1.097)
		MR Egger	17	0.107307	0.131235	0.426345	1.11328	(0.861,1.440)
		Weighted median	17	0.0439637	0.0388067	0.257262	1.04494	(0.968,1.128)
		Weighted mode	17	0.0724948	0.0456546	0.131872	1.07519	(0.983,1.176)
	FEV1/FVC	Inverse variance weighted	18	0.0720961	0.0269167	0.00739552	1.08	(1.020,1.133)
		MR Egger	18	0.0720008	0.0916741	0.443695	1.07466	(0.898,1.286)
		Weighted median	18	0.0795185	0.0378509	0.0356555	1.08277	(1.005,1.166)
		Weighted mode	18	0.0846478	0.0474141	0.0920676	1.08833	(0.992,1.194)
KCNJ11	COPD	Wald ratio	1	-0.601437	0.528303	0.25494	0.548024	(0.195,1.543)
	FEV1	Inverse variance weighted	3	-0.00190474	0.0899261	0.983101	0.998097	(0.837,1.190)
		MR Egger	3	-0.0100212	0.66306	0.990379	0.990029	(0.270,3.631)
		Weighted median	3	0.0226431	0.0720307	0.753252	1.0229	(0.888,1.178)
		Weighted mode	3	0.0604579	0.0756103	0.507821	1.06232	(0.916,1.232)
	FVC	Inverse variance weighted	3	-0.148348	0.0854173	0.0824318	0.862131	(0.729,1.019)
		MR Egger	3	-0.322087	0.608107	0.689909	0.724635	(0.220,2.386)
		Weighted median	3	-0.100239	0.094412	0.288365	0.904622	(0.752,1.089)
		Weighted mode	3	-0.085286	0.103169	0.495354	0.91825	(0.750,1.124)
	FEV1/FVC	Inverse variance weighted	3	-0.0742933	0.0900568	0.409395	0.928399	(0.778,1.108)
		MR Egger	3	0.572014	0.430357	0.410624	1.77183	(0.762,4.119)
		Weighted median	3	-0.0239542	0.0973804	0.805693	0.97633	(0.807,1.182)
		Weighted mode	3	-0.00344217	0.111828	0.97824	0.996564	(0.800,1.241)
GLP1R	COPD	Inverse variance weighted	2	-0.390272	0.386284	0.31234	0.676872	(0.317,1.443)
	FEV1	Inverse variance weighted	2	-0.077	0.126	0.543	0.92	(0.685,0.990)
	FVC	Inverse variance weighted	2	-0.0608994	0.126805	0.631044	0.940918	(0.734,1.206)
	FEV1/FVC	Inverse variance weighted	2	0.0300533	0.135793	0.824845	1.03051	(0.790,1.345)
SLC5A2	COPD	Inverse variance weighted	4	0.196854	0.192801	0.307242	1.21757	(0.834,1.777)
		MR Egger	4	-0.0242162	0.542638	0.96846	0.976075	(0.337,2.827)
		Weighted median	4	0.179464	0.230876	0.436972	1.19658	(0.761,1.881)
		Weighted mode	4	0.0426067	0.269217	0.884304	1.04353	(0.616,1.769)
	FEV1	Inverse variance weighted	4	-0.023241	0.0472765	0.623005	0.977027	(0.891,1.072)
		MR Egger	4	0.0174678	0.137079	0.910258	1.01762	(0.778,1.331)
		Weighted median	4	-0.0336522	0.0548659	0.539643	0.966908	(0.868,1.077)
		Weighted mode	4	0.037087	0.0611889	0.587231	1.03778	(0.920,1.170)
	FVC	Inverse variance weighted	4	-0.030441	0.129133	0.813639	0.970018	(0.753,1.249)
		MR Egger	4	-0.295331	0.406554	0.543092	0.744285	(0.335,1.651)
		Weighted median	4	0.0512263	0.0839565	0.541761	1.05256	(0.893,1.241)
		Weighted mode	4	0.0991926	0.0849399	0.327259	1.10428	(0.935,1.304)
	FEV1/FVC	Inverse variance weighted	4	-0.149526	0.0745287	0.0448262	0.861116	(0.744,0.997)
		MR Egger	4	0.197272	0.189023	0.406216	1.21808	(0.841,1.764)
		Weighted median	4	-0.125882	0.0771421	0.102717	0.881719	(0.758,1.026)
		Weighted mode	4	-0.121304	0.0867588	0.256499	0.885765	(0.747,1.050)
Exposure	Outcome	MR-Egger intercept				MR-PRESSO global test				Cochrane’s Q				Steiger_test
		Intercept	SE	Pval		RSSobs	P-value	Outlier		Q	Q_df	Q_pval		Direction	Pval	Filtered SNPs
PPARG	COPD	0.0106814	0.00765847	0.18106		24.9974	0.237	NA		22.0751	18	0.228668		TRUE	1.34324e-220	NA
	FEV1	0.00394502	0.00243413	0.12348		40.8021	0.008	NA		37.9348	18	0.003		TRUE	4.87103e-131	NA
	FVC	-0.00245423	0.00352381	0.496786		34.4043	0.0143333	rs2960420 rs4135268		31.013	16	0.0134048		TRUE	1.21026e-110	NA
	FEV1/FVC	2.61167e-06	0.00240108	0.999146		10.4978	0.924333	NA		9.45542	17	0.924883		TRUE	4.2001e-125	NA
KCNJ11	COPD	NA	NA	NA		NA	NA	NA		NA	NA	NA		TRUE	4.95464e-06	NA
	FEV1	0.000164337	0.013176	0.99206		NA	NA	NA		4.40977	2	0.110263		TRUE	4.68846e-15	NA
	FVC	0.00352275	0.0121037	0.819694		NA	NA	NA		2.22718	2	0.328378		TRUE	3.60759e-12	NA
	FEV1/FVC	-0.0130331	0.00851482	0.368416		NA	NA	NA		2.34549	2	0.309517		TRUE	1.62524e-13	NA
GLP1R	COPD	NA	NA	NA		NA	NA	NA		0.131438	1	0.716945		TRUE	2.42763e-11	NA
	FEV1	NA	NA	NA		NA	NA	NA		0.450273	1	0.502205		TRUE	6.74451e-06	NA
	FVC	NA	NA	NA		NA	NA	NA		0.330923	1	0.565116		TRUE	4.74061e-07	NA
	FEV1/FVC	NA	NA	NA		NA	NA	NA		1.12418	1	0.289021		TRUE	1.63125e-06	NA
SLC5A2	COPD	0.00571362	0.0131095	0.705485		2.72415	0.706667	NA		1.10417	3	0.776068		TRUE	2.12697e-42	NA
	FEV1	1.82873	3	0.608703		5.04221	0.555333	NA		-0.00105868	0.0033462	0.78168		TRUE	1.34011e-27	NA
	FVC	0.00683795	0.00983462	0.558793		27.9159	0.106667	NA		12.0976	3	0.00705618		TRUE	1.0508e-17	NA
	FEV1/FVC	-0.00901658	0.00461404	0.189887		5.49701	0.427333	NA		3.9342	3	0.268657		TRUE	5.1084e-19	NA

## Sheet: Table 9
Table S9. Summary of colocalization analysis results
Gene	PPARG	KCNJ11	GLP1R	INSR	SLC5A2	DPP4
nsnps	2307	895	1033	646	340	727
PP.H0.abf	1.14568e-214	1.04709e-30	2.68576e-12	1.5008e-12	0.000228676	4.43161e-49	COPD
PP.H1.abf	0.898829	0.5323	0.979438	0.974669	0.757651	0.942613
PP.H2.abf	1.21961e-215	4.6078e-32	4.22457e-14	3.21527e-14	7.14142e-05	3.58284e-51
PP.H3.abf	0.0956776	0.0229796	0.0154009	0.0208765	0.236605	0.00757095
PP.H4.abf	0.00549392	0.444721	0.00516141	0.0044547	0.00544358	0.0498162
nsnps	2641	1093	1253	785	411	1093	FEV1
PP.H0.abf	6.62402e-218	1.26175e-31	2.70862e-12	1.08125e-12	5.31716e-17	3.77911e-49
PP.H1.abf	0.00103935	0.882327	0.987818	0.783305	1.77648e-13	0.958129
PP.H2.abf	6.36659e-215	1.6545e-32	2.69733e-14	2.74833e-13	0.000299216	1.56459e-50
PP.H3.abf	0.998959	0.115695	0.00983465	0.199084	0.999688	0.0396654
PP.H4.abf	2.09345e-06	0.00197781	0.0023473	0.0176111	1.31125e-05	0.00220527
nsnps	2626	1099	1255	783	411	1097	FVC
PP.H0.abf	3.80701e-215	1.34415e-31	2.7116e-12	1.31886e-12	3.17381e-12	3.42392e-49
PP.H1.abf	0.597343	0.939947	0.988906	0.955533	1.06038e-08	0.868077
PP.H2.abf	2.55971e-215	8.29683e-33	2.32319e-14	4.00111e-14	0.000299216	5.14163e-50
PP.H3.abf	0.401633	0.0580166	0.00846993	0.0289731	0.999687	0.130356
PP.H4.abf	0.00102385	0.00203673	0.0026244	0.0154942	1.40985e-05	0.00156724
nsnps	2628	1095	1256	790	409	1087	FEV1/FVC
PP.H0.abf	1.21488e-220	1.40897e-31	2.71619e-12	7.2722e-13	0.000290116	3.89886e-49
PP.H1.abf	1.90622e-06	0.985273	0.99058	0.526881	0.969284	0.98849
PP.H2.abf	6.37322e-215	1.86113e-33	1.91854e-14	6.50697e-13	7.34029e-06	3.25359e-51
PP.H3.abf	0.999998	0.0130129	0.00699439	0.471437	0.0245182	0.00824565
PP.H4.abf	7.67744e-09	0.00171428	0.0024261	0.00168174	0.00589996	0.00326423

[truncated: 2 more sheets: Table 10, Table 11]
